# Supplementary material for: Focal Therapy for Prostate Cancer: Recent Advances and Insights
Source: Curr Oncol. 2024 Dec 28;32(1):15. doi: 10.3390/curroncol32010015 (PMC11764426; doi:10.3390/curroncol32010015)
Supplement: Supplementary file 1 [file curroncol-32-00015-s001.zip]

Archive with 1 entries (1 files):
- curroncol-3355294-supplementary.pdf
